# Supplementary material for: A Novel CDK4/6 and PARP Dual Inhibitor ZC-22 Effectively Suppresses Tumor Growth and Improves the Response to Cisplatin Treatment in Breast and Ovarian Cancer
Source: Int J Mol Sci. 2022 Mar 7;23(5):2892. doi: 10.3390/ijms23052892 (PMC8911181; doi:10.3390/ijms23052892)
Supplement: Supplementary file 1 [file ijms-23-02892-s001.zip]

Archive with 1 entries (1 files):
- ijms-1579490-supplementary.pdf
